# Supplementary material for: Vaccine models predict rules for updating vaccines against evolving pathogens such as SARS-CoV-2 and influenza in the context of pre-existing immunity
Source: Front Immunol. 2022 Oct 3;13:985478. doi: 10.3389/fimmu.2022.985478 (PMC9574365; doi:10.3389/fimmu.2022.985478)
Supplement: Supplementary file 2 [file DataSheet_1.zip]

Archive with 54 entries (53 files):
- Supplementary_Material_Codes/
- __MACOSX/._Supplementary_Material_Codes
- Supplementary_Material_Codes/Data_PNAS_Fig5D.csv
- __MACOSX/Supplementary_Material_Codes/._Data_PNAS_Fig5D.csv
- Supplementary_Material_Codes/Fig5.png
- __MACOSX/Supplementary_Material_Codes/._Fig5.png
- Supplementary_Material_Codes/WWWWW_same_Ag_dose.m
- __MACOSX/Supplementary_Material_Codes/._WWWWW_same_Ag_dose.m
- Supplementary_Material_Codes/.DS_Store
- __MACOSX/Supplementary_Material_Codes/._.DS_Store
- Supplementary_Material_Codes/model.m
- __MACOSX/Supplementary_Material_Codes/._model.m
- Supplementary_Material_Codes/Data_PNAS_Fig5B.csv
- __MACOSX/Supplementary_Material_Codes/._Data_PNAS_Fig5B.csv
- Supplementary_Material_Codes/SIFig1.png
- __MACOSX/Supplementary_Material_Codes/._SIFig1.png
- Supplementary_Material_Codes/Fig3.png
- __MACOSX/Supplementary_Material_Codes/._Fig3.png
- Supplementary_Material_Codes/Fig4B_left.png
- __MACOSX/Supplementary_Material_Codes/._Fig4B_left.png
- Supplementary_Material_Codes/WWWWW.m
- __MACOSX/Supplementary_Material_Codes/._WWWWW.m
- Supplementary_Material_Codes/WWOW.m
- __MACOSX/Supplementary_Material_Codes/._WWOW.m
- Supplementary_Material_Codes/Data_Goel.csv
- __MACOSX/Supplementary_Material_Codes/._Data_Goel.csv
- Supplementary_Material_Codes/Fig4A_right.png
- __MACOSX/Supplementary_Material_Codes/._Fig4A_right.png
- Supplementary_Material_Codes/WWO.m
- __MACOSX/Supplementary_Material_Codes/._WWO.m
- Supplementary_Material_Codes/WWWO.m
- __MACOSX/Supplementary_Material_Codes/._WWWO.m
- Supplementary_Material_Codes/Data_Ying.csv
- __MACOSX/Supplementary_Material_Codes/._Data_Ying.csv
- Supplementary_Material_Codes/O.m
- __MACOSX/Supplementary_Material_Codes/._O.m
- Supplementary_Material_Codes/Fig4A_left.png
- __MACOSX/Supplementary_Material_Codes/._Fig4A_left.png
- Supplementary_Material_Codes/WWOOO.m
- __MACOSX/Supplementary_Material_Codes/._WWOOO.m
- Supplementary_Material_Codes/MS_plots.m
- __MACOSX/Supplementary_Material_Codes/._MS_plots.m
- Supplementary_Material_Codes/Fig4B_right.png
- __MACOSX/Supplementary_Material_Codes/._Fig4B_right.png
- Supplementary_Material_Codes/WW.m
- __MACOSX/Supplementary_Material_Codes/._WW.m
- Supplementary_Material_Codes/Fig2A.png
- __MACOSX/Supplementary_Material_Codes/._Fig2A.png
- Supplementary_Material_Codes/Fig2B.png
- __MACOSX/Supplementary_Material_Codes/._Fig2B.png
- Supplementary_Material_Codes/Fig2C.png
- __MACOSX/Supplementary_Material_Codes/._Fig2C.png
- Supplementary_Material_Codes/OO.m
- __MACOSX/Supplementary_Material_Codes/._OO.m
