# Supplementary material for: Vaccine models predict rules for updating vaccines against evolving pathogens such as SARS-CoV-2 and influenza in the context of pre-existing immunity
Source: Front Immunol. 2022 Oct 3;13:985478. doi: 10.3389/fimmu.2022.985478 (PMC9574365; doi:10.3389/fimmu.2022.985478)
Supplement: Supplementary file 2 [file DataSheet_1.zip › Supplementary_Material_Codes/Data_PNAS_Fig5D.csv]

H5Head	H1Stem
0.941038141	0.965180027
2.051101974	1.029716955
2.309404603	1.113545096
3.288982568	1.196860899
5.678213842	1.407827305
6.557606487	1.342696387
8.575867871	1.236073176
9.190334332	1.179209626
10.36064374	1.379428427
10.98282179	1.756661754
10.30899003	2.201763156
13.41004489	2.237921507
13.90582728	2.323561138
23.50719431	2.833529536
24.80250257	3.193847007
49.00413193	3.599247196
46.48395298	11.03810253
