# Supplementary material for: Vaccine models predict rules for updating vaccines against evolving pathogens such as SARS-CoV-2 and influenza in the context of pre-existing immunity
Source: Front Immunol. 2022 Oct 3;13:985478. doi: 10.3389/fimmu.2022.985478 (PMC9574365; doi:10.3389/fimmu.2022.985478)
Supplement: Supplementary file 2 [file DataSheet_1.zip › Supplementary_Material_Codes/WWWWW_same_Ag_dose.m]

%%
function [ Time,YY ] = WWWWW_same_Ag_dose(TT,Ag_dose,param)

Shared   = param(end-1);     % Dimensionless
Unique   = param(end);       % Dimensionless

% Vaccination number 1 - WU

W_0     = Ag_dose;
V_0     = 0;
Ww_0    = 0;
Wc_0    = 0;
Wwc_0   = 0;
Vv_0    = 0;
Vc_0    = 0;
Vvc_0   = 0;
Bc_0    = Shared*10^0;
Bw_0    = Unique*10^0;
Bv_0    = 0;
Ac_0    = Shared*10^0;
Aw_0    = Unique*10^0;
Av_0    = 0;

x_init1 = [W_0 V_0 Ww_0 Wc_0 Wwc_0 Vv_0 Vc_0 Vvc_0 Bc_0 Bw_0 Bv_0 Ac_0 Aw_0 Av_0];

[tA,yA]=ode15s(@model,[TT(1) TT(2)],x_init1,[],param);  % PRIME

% Vaccination number 2 - WU

x_init2 = [yA(end,1)+Ag_dose yA(end,2:end)];

[tB,yB]=ode15s(@model,[TT(2) TT(3)],x_init2,[],param); % BOOST 1

% Vaccination number 3 - WU

x_init3 = [yB(end,1)+Ag_dose yB(end,2:end)];

[tC,yC]=ode15s(@model,[TT(3) TT(4)],x_init3,[],param); % BOOST 2

% Vaccination number 4 - WU

x_init4 = [yC(end,1)+Ag_dose yC(end,2:end)];

[tD,yD]=ode15s(@model,[TT(4) TT(5)],x_init4,[],param); % BOOST 3

% Vaccination number 5 - WU

x_init5 = [yD(end,1)+Ag_dose yD(end,2:end)];

[tE,yE]=ode15s(@model,[TT(5) TT(6)],x_init5,[],param); % BOOST 4

yAA = interp1(tA,yA,TT(1):0.01:TT(2));
yBB = interp1(tB,yB,TT(2):0.01:TT(3));
yCC = interp1(tC,yC,TT(3):0.01:TT(4));
yDD = interp1(tD,yD,TT(4):0.01:TT(5));
yEE = interp1(tE,yE,TT(5):0.01:TT(6));

Time = [TT(1):0.01:TT(2) TT(2):0.01:TT(3) TT(3):0.01:TT(4) TT(4):0.01:TT(5) TT(5):0.01:TT(6)]';
YY   = [yAA;yBB;yCC;yDD;yEE];

end
