# Supplementary material for: Vaccine models predict rules for updating vaccines against evolving pathogens such as SARS-CoV-2 and influenza in the context of pre-existing immunity
Source: Front Immunol. 2022 Oct 3;13:985478. doi: 10.3389/fimmu.2022.985478 (PMC9574365; doi:10.3389/fimmu.2022.985478)
Supplement: Supplementary file 2 [file DataSheet_1.zip › Supplementary_Material_Codes/Data_PNAS_Fig5B.csv]

H5Head	H1Stem
1.04956264	1.435619733
0.973753891	1.291892402
0.944775219	1.342943597
0.867860019	1.932735165
0.94403037	2.576292315
0.943699514	2.453881404
1.036832732	2.754081476
1.253418548	3.429477981
1.418145286	3.356778492
1.311857324	3.541800376
1.443093242	4.756959194
1.640204694	4.751959411
2.266190079	6.247565133
4.705032012	7.282892158
4.617213719	7.045441328
8.054753858	7.788894448
10.9094218	12.23117683
