# Supplementary material for: Vaccine models predict rules for updating vaccines against evolving pathogens such as SARS-CoV-2 and influenza in the context of pre-existing immunity
Source: Front Immunol. 2022 Oct 3;13:985478. doi: 10.3389/fimmu.2022.985478 (PMC9574365; doi:10.3389/fimmu.2022.985478)
Supplement: Supplementary file 2 [file DataSheet_1.zip › Supplementary_Material_Codes/Data_Goel.csv]

Time	Lower_N	GM_N	Upper_N	Lower_R	GM_R	Upper_R
0	0.5	0.5	0.5	8.3	18.1	27.9
14	17.8	24.6	31.5	435.3	692.3	948.8
21	17.8	23.6	29.4	301.4	443.0	586.2
28	199.7	242.1	285.9	427.7	561.1	686.3
90	51.4	61.2	72.3	126.7	223.8	320.4
180	12.3	15.9	19.6	30.1	67.4	104.5
