# Supplementary material for: Vaccine models predict rules for updating vaccines against evolving pathogens such as SARS-CoV-2 and influenza in the context of pre-existing immunity
Source: Front Immunol. 2022 Oct 3;13:985478. doi: 10.3389/fimmu.2022.985478 (PMC9574365; doi:10.3389/fimmu.2022.985478)
Supplement: Supplementary file 2 [file DataSheet_1.zip › Supplementary_Material_Codes/Data_Ying.csv]

WU_WW	WU_OO	OM_WW	OM_OO
2613.637606	19.65182001	179.4415315	1174.627442
2666.403839	19.52132354	418.7633026	1229.905127
4792.427544	19.39169361	210.0857407	2814.220096
4453.760424	19.39169361	190.3709033	2566.936476
5439.167177	19.39169361	51.84337846	3659.997104
4574.050192	44.59699081	53.92767509	5016.813542
7794.394936	50.61536901	19.47988126	7739.811525
11319.29672	190.586701	19.60827424	9364.170865
